# Supplementary material for: Inhibition of MGAT2 modulates fat‐induced gut peptide release and fat intake in normal mice and ameliorates obesity and diabetes in ob/ob mice fed on a high‐fat diet
Source: FEBS Open Bio. 2020 Feb 5;10(3):316–26. doi: 10.1002/2211-5463.12778 (PMC7050258; doi:10.1002/2211-5463.12778)
Supplement: Supplementary file 2 — Data S1 . Data file represents the values and standard deviations of each figure. [file FEB4-10-316-s002.xlsx]

## Sheet: Figure S1B
	Figure S1B
	Plasma CM/TG AUC (mg/dLxh)
		Vehicle	CpdA (mg/kg)		CpdB (mg/kg)
			3	10	3	10
		7586.78	4088.17	2727.38	3504.38	3882.38
		7210.88	5253.68	4409.47	3174.68	3535.88
		6066.38	5320.88	2781.97	3932.78	3945.38
		5497.28	3584.18	3976.88	3401.48	5644.27
		7053.38	2714.78	4247.77	5885.77	4575.38
		7887.08	5759.78	2529.98	3966.38	4611.08
	AVE	6883.62	4453.58	3445.57	3977.58	4365.73
	SD	919.468	1184.17	854.331	984.258	753.367

## Sheet: Figure S1D
	Figure S1D
	Plasma CM/TG AUC (mg/dLxh)
		Vehicle	CpdA (mg/kg)	CpdB (mg/kg)
			10	10
		7503.3	7440.3	3383.1
		8460.9	1944.6	3918.6
		10523.1	4565.4	3231.9
		7014	6316.8	3845.1
		6827.1	2133.6	6306.3
		7635.6	3960.6	6722.1
	AVE	7994	4393.55	4567.85
	SD	1364.23	2204.69	1535.92

## Sheet: Figure 1C
	Figure 1C
	ΔPlasma total PYY AUC (pMxh)
		Water	Meal		Oil
		Vehicle	Vehicle	CpdB	Vehicle	CpdB
		-8.91738	8.47645	10.5632	59.8457	90.2835
		-3.59795	5.43759	11.2726	25.8461	47.6912
		-14.8783	-9.80965	10.9876	44.309	76.1355
		-10.2938	-7.78521	7.69622	30.3199	83.3428
		-5.40856	-4.70598	-9.56136	37.99	44.7982
	AVE	-8.6192	-1.67736	6.19165	39.6621	68.4503
	SD	4.40428	8.15988	8.92116	13.3222	20.9039

## Sheet: Figure 1D
	Figure 1D
	Plasma total GLP-1 (pM)
		Water	Meal		Oil
		Vehicle	Vehicle	CpdB	Vehicle	CpdB
		6.94046	10.2042	0.3	11.2368	15.7863
		5.19188	2.84247	2.65314	12.2052	16.4088
		1.56954	2.20448	0.3	4.49268	22.1799
		2.84247	0.3	4.08053	10.4729	14.0693
		0.3	8.38121	1.56954	3.01587	19.7184
	AVE	3.36887	4.78647	1.78064	8.2847	17.6325
	SD	2.69315	4.26755	1.61863	4.21348	3.26466

## Sheet: Figure 1E
	Figure 1E
	Plasma TG (mg/dL)
		Water	Oil
		Vehicle	Vehicle	CpdB (mg/kg)
				10	30
		109.8	619.2	259.8	231
		81.6	342	264	161.4
		73.8	1211.4	165	261
		58.2	388.2	186	281.4
		57.6	855	337.8	164.4
	AVE	76.2	683.16	242.52	219.84
	SD	21.4117	359.183	68.9966	54.9935

## Sheet: Figure 2B
	Figure 2B
	Food intake (kcal)
		Vehicle	Liraglutide	CpdB
		10.575	6.157	11.468
		14.711	4.183	8.413
		12.925	7.849	8.883
		13.771	6.016	9.964
		14.57	8.084	9.964
	AVE	13.3104	6.4578	9.7384
	SD	1.68756	1.58433	1.18128

## Sheet: Figure 2C
	Figure 2C
	Food intake (kcal)
		Vehicle	Liraglutide	CpdB
		0.076	0.342	0
		0	0.266	0
		0	0.38	0.342
		0.076	0	0.228
		0	0.19	0.228
	AVE	0.0304	0.2356	0.1596
	SD	0.0416269	0.150568	0.152947

## Sheet: Figure 2D
	Figure 2D
	Food intake (kcal)
		Vehicle	Liraglutide	CpdB
		10.651	6.499	11.468
		14.711	4.449	8.413
		12.925	8.229	9.225
		13.847	6.016	10.192
		14.57	8.274	10.192
	AVE	13.3408	6.6934	9.898
	SD	1.66227	1.6117	1.15064

## Sheet: Figure 3A
	Figure 3A
	ΔGHb (%)
		Vehicle	Pioglitazone	CpdB
		1.9	-0.7	-0.6
		0.5	-1.1	-1.1
		0.2	-0.8	-0.2
		0	-1	0.6
		-0.8	-0.9	-0.5
		1.4	-1.1	-0.5
		0.2	-1.1	-0.2
		-0.1	-1.4	-1.1
	AVE	0.4125	-1.0125	-0.45
	SD	0.860959	0.216712	0.547723

## Sheet: Figure 3B
	Figure 3B
	Cumulative food intake (g)
		Vehicle	Pioglitazone	CpdB
		140.15	136.64	129.88
		141.16	133.11	111.8
		121.58	138.1	125.96
		126.05	144.84	119.82
		120.41	134.34	117.97
		142.32	122.14	119.56
		118.77	143.74	119.18
		129.35	138.07	110.06
	AVE	129.974	136.373	119.279
	SD	9.88756	7.06354	6.54694

[truncated: 4 more sheets: Figure 3C, Figure 3D, Figure 3E, Figure 3F]
